# Supplementary material for: Structural annotation of unknown molecules in a miniaturized mass spectrometer based on a transformer enabled fragment tree method
Source: Commun Chem. 2024 May 13;7:109. doi: 10.1038/s42004-024-01189-0 (PMC11091078; doi:10.1038/s42004-024-01189-0)
Supplement: Supplementary file 4 — Supplementary Data 1-4 [file 42004_2024_1189_MOESM4_ESM.xlsx]

## Sheet: Supplementary Data 1
The Tanimoto similarity of the best incorrect candidate to correct structure for TeFT, SIRIUS4, and MetFrag in different datasets.
Test				CASMI 2017
TeFT	SIRIUS4	MetFrag		TeFT	SIRIUS4	MetFrag
0.02857	0	0		0.43243	0	0
0.02941	0	0		0.46512	0	0.37255
0.27273	0	0		0.50943	0	0.43243
0.28571	0	0		0.55556	0	0.44828
0.29545	0	0		0.5625	0	0.44928
0.3	0	0		0.59524	0	0.45
0.33333	0	0		0.59524	0	0.45902
0.33333	0	0		0.6	0	0.46377
0.35556	0	0		0.61111	0	0.46809
0.35714	0	0		0.61538	0	0.47222
0.36232	0	0		0.61905	0	0.48
0.39024	0	0		0.62069	0	0.48214
0.39535	0	0		0.62264	0	0.50943
0.4	0	0		0.625	0	0.51351
0.4	0	0		0.62791	0	0.52174
0.4	0	0.22222		0.64815	0	0.5283
0.4092	0	0.26667		0.64865	0	0.54
0.41026	0	0.27586		0.65	0	0.55263
0.41429	0	0.27586		0.65385	0	0.55814
0.44395	0	0.27907		0.66667	0	0.5625
0.45098	0	0.28571		0.66667	0	0.57143
0.45455	0	0.28571		0.66667	0	0.575
0.45455	0	0.2963		0.67442	0.24359	0.58824
0.45833	0	0.30769		0.68	0.28788	0.59091
0.46	0	0.31429		0.68	0.29851	0.59574
0.46377	0	0.31707		0.68636	0.3	0.6
0.46875	0	0.33333		0.71429	0.31321	0.60784
0.4697	0	0.33333		0.71698	0.33026	0.61224
0.47222	0	0.33333		0.7321	0.3375	0.61404
0.47727	0	0.35		0.73438	0.34157	0.62264
0.47826	0	0.35484		0.73585	0.34426	0.625
0.48	0	0.35897		0.75	0.38182	0.63043
0.48148	0	0.36		0.75	0.3913	0.63158
0.48148	0	0.36364		0.76	0.41429	0.63333
0.48214	0	0.36735		0.7619	0.46341	0.63889
0.49524	0	0.37209		0.76471	0.46377	0.64063
0.5	0	0.37705		0.76744	0.48052	0.64706
0.5	0	0.37931		0.76923	0.48852	0.64865
0.50704	0	0.38462		0.77083	0.49369	0.65306
0.51111	0	0.38636		0.77358	0.5	0.65789
0.51163	0	0.38776		0.77551	0.50704	0.66667
0.51319	0	0.39583		0.78431	0.51389	0.675
0.51724	0	0.39583		0.78723	0.51563	0.68
0.52174	0	0.4		0.79487	0.52273	0.68
0.52459	0	0.4		0.79661	0.53226	0.68
0.52941	0	0.40741		0.79661	0.57778	0.68627
0.53571	0	0.40741		0.8	0.65	0.68966
0.53846	0	0.41176		0.80392	0.71154	0.69388
0.54054	0	0.41176		0.80952	0.72727	0.69767
0.54167	0	0.41463		0.80952	0.73077	0.7069
0.54545	0	0.41748		0.8125	0.78571	0.71429
0.54688	0	0.42105		0.81579	0.79592	0.72414
0.54762	0	0.42857		0.81633	0.80488	0.725
0.54839	0	0.43478		0.81633	0.90196	0.72917
0.54902	0	0.44444		0.81818	0.92308	0.73529
0.54902	0	0.44828		0.81818	0.97059	0.75
0.55	0	0.44898		0.82	1	0.75758
0.55357	0	0.45161		0.82692	1	0.76923
0.55882	0	0.45238		0.83673	1	0.77778
0.5625	0	0.45455		0.84271	1	0.7907
0.5625	0	0.46154		0.84314	1	0.8
0.5625	0	0.46154		0.84906	1	0.8
0.56667	0	0.46429		0.85	1	0.80357
0.56667	0	0.46429		0.85714	1	0.80645
0.57143	0	0.46429		0.85714	1	0.80851
0.57143	0	0.46667		0.86207	1	0.81356
0.57576	0	0.46939		0.86738	1	0.81818
0.58065	0	0.46939		0.88	1	0.82857
0.58182	0	0.47368		0.88235	1	0.85294
0.58182	0	0.47368		0.88372	1	0.85294
0.58333	0	0.475		0.88822	1	0.86364
0.58333	0	0.47619		0.88915	1	0.86364
0.58333	0	0.47619		0.89189	1	0.87805
0.58559	0	0.47727		0.90476	1	0.88235
0.58696	0	0.47826		0.90476	1	0.88889
0.59091	0	0.48		0.91892	1	0.8913
0.59091	0	0.48276		0.93651	1	0.89796
0.59091	0	0.48387		0.94458	1	0.9
0.59259	0	0.48889		0.96907	1	0.93182
0.59375	0	0.49296		0.97619	1	0.95556
0.59574	0	0.5		0.97959	1	0.97619
0.59615	0	0.5		0.9844	1	0.97959
0.6	0	0.5		1	1	1
0.60417	0	0.5		1	1	1
0.60606	0	0.5		1	1	1
0.60976	0	0.5		1	1	1
0.61017	0	0.5		1	1	1
0.61017	0	0.5		1	1	1
0.61111	0	0.5		1	1	1
0.61364	0	0.51282		1	1	1
0.61538	0	0.51282		1	1	1
0.61765	0	0.51282		1	1	1
0.61765	0	0.51429		1	1	1
0.62	0	0.51429
0.62069	0	0.51613
0.62162	0	0.51724
0.625	0	0.51724
0.625	0	0.51852
0.63077	0	0.52
0.63158	0	0.52
0.63158	0	0.52381
0.63333	0	0.525
0.63636	0	0.52778
0.63636	0	0.52778
0.64103	0	0.52778
0.64103	0	0.53488
0.64103	0	0.53488
0.64286	0	0.53659
0.65	0	0.53846
0.65116	0	0.53846
0.65188	0	0.54167
0.65217	0	0.54286
0.65217	0	0.54545
0.65517	0	0.54545
0.65517	0	0.54839
0.66102	0	0.54902
0.66667	0	0.55
0.66667	0	0.55263
0.66667	0	0.55556
0.66667	0	0.55556
0.66667	0	0.55814
0.66667	0	0.55882
0.66667	0.14286	0.56
0.67308	0.18182	0.56
0.67442	0.18182	0.56098
0.67857	0.18966	0.56098
0.68182	0.25	0.5614
0.68244	0.31034	0.5625
0.68354	0.3125	0.5625
0.6875	0.3125	0.56667
0.6875	0.35185	0.57143
0.69444	0.35802	0.57143
0.69697	0.36585	0.57143
0.69697	0.39175	0.57143
0.69697	0.40123	0.57143
0.7	0.40426	0.57143
0.7	0.40741	0.57576
0.7037	0.41026	0.57639
0.7069	0.41096	0.57692
0.70833	0.41176	0.57692
0.70869	0.42188	0.57895
0.70968	0.42308	0.57895
0.71111	0.425	0.58
0.71111	0.43478	0.58
0.71429	0.43829	0.58065
0.71429	0.43939	0.58065
0.71429	0.44156	0.58065
0.71429	0.44218	0.58333
0.71875	0.4507	0.58333
0.71875	0.45161	0.58491
0.72	0.45268	0.58824
0.72093	0.45333	0.58824
0.72222	0.45455	0.59091
0.72222	0.46377	0.59091
0.72414	0.46479	0.59091
0.72414	0.47761	0.59184
0.72414	0.47939	0.59375
0.72727	0.48649	0.59375
0.73016	0.48684	0.59459
0.73038	0.4875	0.59574
0.73333	0.4878	0.6
0.73333	0.48894	0.6
0.73333	0.49091	0.6
0.73333	0.49398	0.6
0.73529	0.5	0.6
0.7381	0.5	0.6
0.74194	0.52083	0.6
0.74359	0.52083	0.6
0.74419	0.52174	0.60294
0.74468	0.52273	0.60563
0.74545	0.52381	0.60606
0.75	0.525	0.6087
0.75	0.52778	0.6087
0.75	0.52941	0.61111
0.75	0.5303	0.61111
0.75	0.53189	0.61224
0.75	0.53571	0.61404
0.75556	0.53846	0.61538
0.75556	0.53846	0.61538
0.75629	0.53846	0.61702
0.75676	0.54	0.61765
0.75862	0.54688	0.61905
0.76119	0.55263	0.62222
0.76119	0.55814	0.62222
0.76389	0.55882	0.62264
0.76471	0.5614	0.625
0.76471	0.5614	0.62857
0.76667	0.5625	0.62903
0.76715	0.56522	0.63043
0.76829	0.56627	0.63158
0.76923	0.57576	0.63265
0.76923	0.57576	0.63415
0.76923	0.57692	0.63636
0.76923	0.57692	0.63636
0.77124	0.57895	0.63636
0.77419	0.58108	0.6383
0.77419	0.58537	0.6383
0.775	0.58696	0.6383
0.77551	0.58974	0.63889
0.77778	0.59091	0.63889
0.77778	0.59091	0.64063
0.77966	0.59259	0.64286
0.78049	0.6	0.64286
0.78125	0.6	0.64286
0.78261	0.6	0.64706
0.78495	0.6	0.64706
0.78571	0.60526	0.64706
0.78571	0.60526	0.64706
0.78788	0.60606	0.64815
0.78788	0.60606	0.65
0.78788	0.60714	0.65217
0.78788	0.60976	0.65217
0.78947	0.61006	0.65217
0.7907	0.61111	0.65455
0.79167	0.61111	0.65517
0.7931	0.61111	0.65574
0.7931	0.6129	0.65574
0.79487	0.6129	0.65625
0.79545	0.6129	0.65714
0.79592	0.6129	0.65909
0.79919	0.61538	0.66667
0.8	0.61538	0.66667
0.8	0.62069	0.66667
0.8	0.62162	0.66667
0.8	0.625	0.66667
0.8	0.625	0.66667
0.80392	0.625	0.66667
0.80556	0.625	0.67188
0.80557	0.625	0.67213
0.80769	0.62712	0.67347
0.80769	0.62903	0.67347
0.80769	0.62963	0.67534
0.80952	0.63636	0.67647
0.80952	0.63636	0.67647
0.80952	0.64286	0.67857
0.80952	0.64516	0.68
0.81194	0.64706	0.68
0.8125	0.65385	0.68293
0.8125	0.65385	0.68293
0.8125	0.65455	0.68421
0.8125	0.65854	0.68519
0.8125	0.65909	0.68571
0.8125	0.66667	0.68627
0.81818	0.66667	0.6875
0.82143	0.66667	0.6875
0.82143	0.67347	0.6875
0.82329	0.68182	0.6875
0.82353	0.68182	0.6875
0.825	0.68293	0.68946
0.82609	0.68421	0.68966
0.82609	0.68889	0.69231
0.82692	0.68919	0.69231
0.82759	0.69118	0.69388
0.82927	0.69231	0.69444
0.82927	0.69231	0.69444
0.82979	0.7	0.69444
0.83333	0.7	0.69697
0.83333	0.70213	0.69767
0.83333	0.70213	0.69805
0.83333	0.70455	0.7
0.83333	0.70588	0.70213
0.83333	0.70588	0.7027
0.83333	0.70588	0.7037
0.83333	0.70833	0.70588
0.83721	0.71053	0.70588
0.83784	0.71429	0.70588
0.83871	0.71429	0.70833
0.83871	0.71429	0.70909
0.83933	0.725	0.71053
0.84	0.72727	0.71429
0.84091	0.72727	0.71739
0.84211	0.72973	0.71739
0.84211	0.73077	0.71795
0.84314	0.73171	0.71795
0.84375	0.73333	0.72222
0.84375	0.73333	0.7234
0.84375	0.73333	0.72414
0.84444	0.73684	0.725
0.84615	0.74074	0.72549
0.84783	0.74138	0.72641
0.84783	0.74194	0.72727
0.85	0.74286	0.72917
0.85019	0.7451	0.72917
0.85088	0.75	0.73077
0.85106	0.75	0.73333
0.85128	0.75	0.73333
0.85185	0.75	0.73333
0.85366	0.75	0.73469
0.85714	0.75472	0.73585
0.85714	0.75862	0.73684
0.85714	0.75862	0.73684
0.85714	0.76	0.7381
0.85714	0.76087	0.7381
0.85714	0.7619	0.73913
0.85714	0.76271	0.74
0.86047	0.76311	0.74194
0.86165	0.76316	0.74257
0.86207	0.76471	0.74359
0.86364	0.76471	0.74359
0.86364	0.76667	0.74419
0.86364	0.76786	0.74419
0.86364	0.76923	0.75
0.86364	0.76923	0.75
0.86364	0.76923	0.75
0.86364	0.76923	0.75
0.86486	0.76923	0.75
0.86538	0.77027	0.7541
0.86651	0.77273	0.7541
0.86667	0.77273	0.7551
0.86667	0.77778	0.75676
0.86957	0.77778	0.75806
0.87037	0.78049	0.75862
0.87234	0.78261	0.76
0.875	0.78378	0.76316
0.875	0.79104	0.76471
0.875	0.7915	0.76471
0.875	0.79167	0.76596
0.875	0.79167	0.76667
0.87755	0.79167	0.76744
0.87805	0.79167	0.76744
0.87805	0.7931	0.77143
0.88	0.7931	0.77419
0.88	0.79487	0.775
0.88095	0.79545	0.77778
0.88235	0.79592	0.77778
0.88235	0.8	0.78125
0.88235	0.8	0.78182
0.88413	0.8	0.78396
0.88462	0.8	0.78571
0.88462	0.8	0.78571
0.88462	0.8	0.78571
0.88568	0.80488	0.78788
0.88571	0.80556	0.78788
0.88889	0.80556	0.78947
0.88889	0.80702	0.79167
0.88889	0.80851	0.79412
0.88889	0.80952	0.79487
0.88889	0.8125	0.7963
0.89189	0.81475	0.8
0.89231	0.81481	0.80435
0.89246	0.81579	0.80488
0.89286	0.81633	0.80556
0.89362	0.81818	0.80556
0.89381	0.81818	0.80769
0.89474	0.81818	0.80952
0.89474	0.81818	0.8125
0.89474	0.81818	0.8125
0.8953	0.82051	0.81579
0.89655	0.82143	0.81818
0.9	0.82143	0.8194
0.9	0.82143	0.82051
0.9	0.82143	0.82051
0.9	0.82353	0.82143
0.90161	0.82353	0.82222
0.90265	0.82353	0.82422
0.90323	0.82609	0.82456
0.90323	0.82609	0.82759
0.90323	0.82692	0.82979
0.90625	0.82731	0.83333
0.90625	0.82759	0.83333
0.90707	0.82857	0.83333
0.90909	0.83019	0.83784
0.90909	0.83333	0.83784
0.90909	0.83333	0.83871
0.91176	0.83673	0.83871
0.91228	0.83721	0.84211
0.91304	0.83721	0.84211
0.91409	0.84	0.84375
0.91429	0.84	0.84615
0.91489	0.84091	0.84615
0.91667	0.84211	0.84848
0.91667	0.84211	0.85185
0.91667	0.84211	0.85294
0.91731	0.84375	0.85294
0.91781	0.84783	0.85294
0.91837	0.84848	0.85294
0.91892	0.84906	0.85417
0.92	0.85	0.85484
0.92105	0.85	0.85714
0.92105	0.85	0.85714
0.92308	0.85185	0.85714
0.92308	0.85393	0.86
0.92308	0.85714	0.86111
0.92593	0.86	0.86364
0.92593	0.86364	0.86364
0.92593	0.86667	0.86486
0.92683	0.86667	0.86486
0.92683	0.86957	0.86667
0.92857	0.87179	0.86667
0.92857	0.875	0.86667
0.93023	0.875	0.86957
0.93023	0.875	0.87024
0.93103	0.875	0.87097
0.93103	0.87755	0.875
0.93333	0.88	0.875
0.93333	0.88235	0.88095
0.93548	0.88462	0.88235
0.93548	0.88462	0.88235
0.93617	0.88462	0.88571
0.93658	0.88889	0.88602
0.9375	0.8913	0.88889
0.93939	0.89254	0.88889
0.93943	0.89744	0.89474
0.93958	0.89756	0.89474
0.94118	0.9	0.89474
0.94203	0.9	0.9
0.94286	0.9	0.90476
0.94286	0.9	0.90476
0.94595	0.9	0.90625
0.94643	0.9	0.90909
0.94737	0.9	0.91429
0.94854	0.90196	0.91466
0.94872	0.90236	0.91667
0.94872	0.90625	0.91667
0.94906	0.90698	0.91892
0.9491	0.90909	0.92
0.95	0.90909	0.92
0.95122	0.91304	0.92
0.95122	0.91878	0.92105
0.95238	0.91892	0.92308
0.95349	0.91892	0.92308
0.95349	0.91892	0.92308
0.95385	0.92208	0.92857
0.9539	0.92308	0.92857
0.95556	0.92308	0.93023
0.95633	0.92668	0.93548
0.95652	0.92683	0.93617
0.95652	0.92721	0.93939
0.95741	0.92857	0.94118
0.95767	0.92857	0.94118
0.95833	0.92857	0.94118
0.95833	0.93333	0.94444
0.95918	0.93468	0.94444
0.95927	0.93617	0.94737
0.96	0.9375	0.94737
0.96	0.9375	0.94872
0.96	0.9375	0.95415
0.96068	0.93939	0.95455
0.96097	0.94108	0.95522
0.96296	0.94444	0.95652
0.96657	0.94444	0.95745
0.96667	0.94589	0.96875
0.96667	0.94737	0.97059
0.96667	0.94737	0.97297
0.96787	0.94737	0.97436
0.96875	0.94872	0.97911
0.9697	0.95	0.98513
0.97059	0.95	0.98571
0.97143	0.95238	1
0.97184	0.95238	1
0.97222	0.95308	1
0.97297	0.95349	1
0.97297	0.95455	1
0.97368	0.95455	1
0.97561	0.9574	1
0.97561	0.95833	1
0.97619	0.95942	1
0.97674	0.96006	1
0.97691	0.96078	1
0.98384	0.96296	1
0.98438	0.96296	1
0.98505	0.96429	1
0.9897	0.96667	1
0.99166	0.96774	1
0.99753	0.96875	1
1	0.96875	1
1	0.9697	1
1	0.97101	1
1	0.97143	1
1	0.97143	1
1	0.97222	1
1	0.97297	1
1	0.97297	1
1	0.97368	1
1	0.97436	1
1	0.97561	1
1	0.97778	1
1	0.98384	1
1	1	1
1	1	1
1	1	1
1	1	1
1	1	1
1	1	1
1	1	1
1	1	1
1	1	1
1	1	1
1	1	1
1	1	1
1	1	1
1	1	1
1	1	1
1	1	1
1	1	1
1	1	1
1	1	1
1	1	1
1	1	1
1	1	1
1	1	1
1	1	1
1	1	1
1	1	1
1	1	1
1	1	1
1	1	1
1	1	1
1	1	1
1	1	1
1	1	1
1	1	1
1	1	1
1	1	1
1	1	1
1	1	1
1	1	1
1	1	1
1	1	1
1	1	1
1	1	1
1	1	1
1	1	1
1	1	1
1	1	1
1	1	1
1	1	1
1	1	1
1	1	1
1	1	1
1	1	1
1	1	1
1	1	1
1	1	1
1	1	1
1	1	1
1	1	1
1	1	1
1	1	1
1	1	1
1	1	1
1	1	1
1	1	1
1	1	1
1	1	1
1	1	1
1	1	1
1	1	1
1	1	1
1	1	1
1	1	1
1	1	1
1	1	1
1	1	1
1	1	1
1	1	1
1	1	1
1	1	1
1	1	1
1	1	1
1	1	1
1	1	1
1	1	1
1	1	1
1	1	1
1	1	1
1	1	1
1	1	1
1	1	1
1	1	1
1	1	1
1	1	1
1	1	1
1	1	1
1	1	1
1	1	1
1	1	1
1	1	1
1	1	1
1	1	1
1	1	1
1	1	1
1	1	1
1	1	1
1	1	1
1	1	1
1	1	1
1	1	1
1	1	1
1	1	1
1	1	1
1	1	1
1	1	1
1	1	1
1	1	1
1	1	1
1	1	1
1	1	1
1	1	1
1	1	1
1	1	1
1	1	1
1	1	1
1	1	1
1	1	1
1	1	1
1	1	1
1	1	1
1	1	1
1	1	1
1	1	1
1	1	1
1	1	1
1	1	1
1	1	1
1	1	1
1	1	1
1	1	1
1	1	1
1	1	1
1	1	1
1	1	1
1	1	1
1	1	1
1	1	1
1	1	1
1	1	1
1	1	1
1	1	1
1	1	1
1	1	1
1	1	1
1	1	1
1	1	1
1	1	1
1	1	1
1	1	1
1	1	1
1	1	1
1	1	1
1	1	1
1	1	1
1	1	1
1	1	1
1	1	1
1	1	1
1	1	1
1	1	1
1	1	1
1	1	1
1	1	1
1	1	1
1	1	1
1	1	1
1	1	1
1	1	1
1	1	1
1	1	1
1	1	1
1	1	1

## Sheet: Supplementary Data 2
Model performance in Miniaturized Linear Ion Trap Mass Spectrometer. Test results for all substances.
Substances	Class	Molecular formula	m/z	Model prediction results	Molecular fingerprint similarity	Rank
Galangin	Flavanols	C15H10O5	270.24	O=c1cc(-c2ccc(O)c(O)c2)oc2cc(O)cc(O)c12	0.98	1
3,4'-DIHYDROXYFLAVONE	Flavanols	C15H10O4	254.24	O=c1cc(-c2ccccc2)oc2cc(O)c(O)c(O)c12	0.96	3
Robinetin	Flavanols	C15H10O7	302.24	O=c1cc(-c2cc(O)c(O)c(O)c2)oc2cc(O)cc(O)c12	1	1
Ombuin	Flavanols	C17H14O7	330.29	COc1ccc(-c2coc3cc(O)c(OC)c(O)c3c2=O)cc1O	1	3
4'-Methoxyflavonol	Flavanols	C16H12O4	268.26	COC1=CC=C(C=C1)C2=C(C(=O)C3=CC=CC=C3O2)O	1	1
Tamarixetin	Flavanols	C16H12O7	316.26	O=c1c(O)c(-c2ccc(O)c(O)c2)oc2cc(O)cc(O)c12	0.97	2
Kaempferol	Flavanols	C15H10O6	286.24	O=C1CC(c2cc(O)c(O)c(O)c2)Oc2cc(O)ccc21	0.97	1
Chrysosplenol D	Flavanols	C18H16O8	360.31	COc1cc(-c2coc3cc(O)c(OC)c(O)c3c2=O)cc(O)c1OC	0.97	1
3,5-Dihydroxy-4',7-dimethoxyflavone	Flavanols	C17H14O6	314.29	COc1cc(-c2cc(=O)c3cc(OC)c(O)cc3o2)ccc1O	1	2
Luteolin	Flavanols	C15H10O6	286.24	O=c1cc(-c2ccc(O)c(O)c2)oc2cc(O)cc(O)c12	1	3
Morin	Flavanols	C15H10O7	302.23	O=C1c2c(O)cc(O)cc2OC(c2cc(O)c(O)c(O)c2)C1O	0.98	1
Quercetin	Flavanols	C15H10O7	302.24	O=c1c(O)c(-c2ccc(O)c(O)c2)oc2cc(O)cc(O)c12	1	1
4',5,7-Trimethoxyflavonol	Flavanols	C18H16O6	328.3	COc1cc(-c2oc3cc(O)ccc3c(=O)c2O)cc(OC)c1OC	0.98	1
3,7,4'-Trihydroxyflavone	Flavanols	C15H10O5	270.24	O=c1cc(-c2ccc(O)c(O)c2)oc2cc(O)ccc12	0.98	1
Catechinhydrate	Flavanols	C15H14O6	290.27	Oc1cc(O)c2c(c1)OC@HC@HC2	1	1
Epicatechin	Flavanols	C15H14O6	290.27	Oc1cc(O)c2c(c1)OC(c1ccc(O)c(O)c1)C(O)C2	1	1
Phenol	Stilbenes	C16H16O3	256.3	COc1cc(C=Cc2ccc(O)cc2)cc(OC)c1	1	3
1,3-Benzenedio	Stilbenes	C14H12O3	228.24	Oc1ccc(C=Cc2cc(O)cc(O)c2)cc1	1	1
3,4'-dihydroxy-5-methoxystilbene	Stilbenes	C15H14O3	242.27	c1cc(O)c(OC)cc1C=Cc1cccc(O)c1	0.94	2
(Z)-3,5,4'-TRIMETHOXYSTILBENE	Stilbenes	C17H18O3	270.32	c1c(OC)cc(OC)cc1C=Cc1ccc(O)cc1	0.98	3
Naringenin	Flavones	C15H12O5	272.26	O=C1CC(c2ccc(O)cc2)Oc2cc(O)cc(O)c21	1	3
Rac-Hesperetin	Flavones	C16H14O6	302.28	COc1cc(O)cc2c1C(=O)CC(c1ccc(O)cc1O)O2	0.98	2
Rotundine	Others	C21H25NO4	355.43	COC1=C(C2=C(CC3C4=CC(=C(C=C4CCN3C2)OC)OC)C=C1)OC	1	1

## Sheet: Supplementary Data 3
The cross-entropy loss reduction curves for two numerical encoding methods and two representation methods during training
SELFIES	SMILES	SELFIES+ NEs
0.94643	0.80638	1.00597
0.75556	0.53947	0.77205
0.60536	0.44404	0.49866
0.51282	0.35533	0.52309
0.28035	0.32267	0.43173
0.3099	0.30042	0.39982
0.28483	0.2805	0.33424
0.27212	0.22313	0.30233
0.32498	0.25566	0.31308
0.19889	0.1788	0.29391
0.24421	0.1815	0.31238
0.21061	0.17127	0.29762
0.21602	0.18838	0.28886
0.20993	0.21477	0.26041
0.22209	0.19627	0.28791
0.22305	0.21604	0.28199
0.21743	0.17773	0.22667
0.19345	0.15958	0.25131
0.1418	0.16476	0.30536
0.16982	0.13306	0.26482
0.11548	0.12712	0.28
0.1282	0.13226	0.27618
0.14244	0.12472	0.25847
0.12061	0.08922	0.25878
0.11816	0.11941	0.26333
0.13157	0.1049	0.32683
0.09324	0.12149	0.26891
0.14911	0.08259	0.26485
0.13215	0.11588	0.27863
0.11479	0.12541	0.28688
0.0745	0.11879	0.21827
0.09017	0.07683	0.25743
0.09315	0.10194	0.28101
0.10743	0.08969	0.27849
0.08518	0.06135	0.23777
0.0901	0.08151	0.26152
0.06611	0.06494	0.26793
0.08662	0.09022	0.2697
0.09581	0.10772	0.27049
0.06762	0.08014	0.29748
0.08021	0.05109	0.25643
0.07942	0.06705	0.25537
0.06135	0.05307	0.2615
0.05326	0.05953	0.21836
0.03413	0.06077	0.27276
0.05037	0.05564	0.27176
0.06933	0.06481	0.25263
0.04465	0.04294	0.20596
0.06247	0.04921	0.23776
0.04698	0.04607	0.27959
0.04542	0.04474	0.20483
0.0596	0.03699	0.29133
0.05396	0.03687	0.26712
0.05661	0.03829	0.23489
0.06599	0.04055	0.27242
0.03885	0.04946	0.26336
0.05329	0.02025	0.22501
0.0526	0.05552	0.19855
0.03945	0.03579	0.26962
0.03812	0.02142	0.25107
0.04409	0.0211	0.25456
0.03878	0.0309	0.23813
0.03427	0.03452	0.25969
0.03541	0.05066	0.20205
0.03288	0.02364	0.25171
0.0478	0.02003	0.2613
0.04501	0.03459	0.25362
0.02538	0.0264	0.20814
0.02837	0.03219	0.20796
0.01927	0.03368	0.22759
0.03993	0.01989	0.23149
0.02966	0.03131	0.23809
0.03532	0.02068	0.21865
0.02118	0.02489	0.26019
0.03371	0.01222	0.26545
0.03895	0.02006	0.23639
0.03312	0.01242	0.25144
0.02218	0.02812	0.22926
0.01788	0.01912	0.26136
0.0138	0.01885	0.25836
0.02902	0.02245	0.22625
0.01705	0.02342	0.24174
0.01771	0.01603	0.25249
0.01449	0.03203	0.2082
0.0198	0.01921	0.20739
0.02972	0.01432	0.2227
0.01246	0.02403	0.20181
0.00783	0.01561	0.21214
0.00824	0.0108	0.24209
0.02004	0.02176	0.23677
0.02294	0.03331	0.21358
0.0242	0.01894	0.23983
0.01901	0.01998	0.2219
0.01523	0.03146	0.24383
0.0239	0.01344	0.2206
0.01504	0.0202	0.21014
0.01989	0.01555	0.23409
0.01839	0.02823	0.21383
0.02418	0.01589	0.2492
0.01965	0.02645	0.23839
0.01409	0.01635	0.22556
0.01887	0.01276	0.23361
0.01994	0.01781	0.24194
0.01239	0.01024	0.25061
0.0226	0.02045	0.2444
0.01116	0.02687	0.25489
0.01672	0.03567	0.22349
0.01199	0.01563	0.24185
0.01016	0.01414	0.22741
0.01794	0.01106	0.23125
0.01539	0.0145	0.28075
0.01343	0.01309	0.23715
0.01393	0.01929	0.2341
0.01387	0.00705	0.23105
0.01108	0.01878	0.21828
0.01277	0.01338	0.20653
0.01182	0.01563	0.22253
0.01716	0.01511	0.23328
0.00468	0.00898	0.24399
0.01616	0.0204	0.26867
0.01403	0.02202	0.22436
0.00506	0.01491	0.23499
0.0091	0.00798	0.24448
0.00748	0.01521	0.22861
0.01095	0.01232	0.21751
0.01305	0.01371	0.22205
0.01075	0.02023	0.25581
0.01041	0.00677	0.22042
0.01526	0.02279	0.24302
0.01446	0.02277	0.22679
0.01483	0.01737	0.21344
0.01236	0.01166	0.23879
0.02535	0.0053	0.24531
0.01336	0.01206	0.21563
0.00936	0.00682	0.23885
0.01473	0.01364	0.22368
0.01212	0.01011	0.21866
0.01062	0.01914	0.22918
0.00737	0.00952	0.22342
0.01061	0.00454	0.24149
0.01224	0.00716	0.21717
0.00829	0.01751	0.20451
0.00902	0.01022	0.25902
0.01244	0.01296	0.24189
0.01498	0.00848	0.22298
0.01339	0.00616	0.23366
0.00579	0.00681	0.21715
0.01079	0.00593	0.23172
0.01197	0.01976	0.24456
0.01646	0.00714	0.24556

## Sheet: Supplementary Data 4
The accuracy of the top-k methods for the three approaches in the test set, where k varies from 1 to 5
Metfrag	SIRIUS	TeFT
0.14859	0.19626	0.20717
0.23293	0.26168	0.37849
0.28514	0.33178	0.43825
0.35341	0.37383	0.50996
0.40562	0.41589	0.57371
